# Supplementary material for: Conservative Management and Ultrasound Follow-Up of Parasitic Myoma: Our Experience and Literature Review
Source: Diagnostics (Basel). 2023 May 22;13(10):1818. doi: 10.3390/diagnostics13101818 (PMC10217399; doi:10.3390/diagnostics13101818)
Supplement: Supplementary file 1 [file diagnostics-13-01818-s001.zip]

Archive with 1 entries (1 files):
- Video clip.mp4
